# Supplementary material for: Etiology, Severity, Audiogram Type, and Device Usage in Patients with Unilateral Moderate to Profound Sensorineural Hearing Loss in Japan
Source: J Clin Med. 2023 Jun 26;12(13):4290. doi: 10.3390/jcm12134290 (PMC10342665; doi:10.3390/jcm12134290)
Supplement: Supplementary file 1 [file jcm-12-04290-s001.zip]

Archive with 1 entries (1 files):
- jcm-2419677-supplementary.pdf
